# Supplementary material for: Comparative toxicity study of three surface-modified titanium dioxide nanoparticles following subacute inhalation
Source: Part Fibre Toxicol. 2025 Feb 24;22:5. doi: 10.1186/s12989-025-00620-1 (PMC11849269; doi:10.1186/s12989-025-00620-1)
Supplement: Supplementary file 7 — Additional file 7. [file 12989_2025_620_MOESM7_ESM.xlsx]

## Sheet: Lung
Animal	Treatment	Exposure concentration	day	Alv.extrac.mat.	Alv. particles free	Alv.granul.	Alv.macro.	Macro.accum.	Macro.aggr.	Granuloma	Multinucl. Giant cells	Interst. macro.	Interst.mono.	Infl. Interst.	AEC2.hyperpl.	Bronch.hyperpl.	Fibrogenesis	Fibrosis	BALT, single macro.	BALT Macroaggr.	BALT Infl.granul.	Multinucleated g.
1101	Control	0	3
1102	Control	0	3
1103	Control	0	3
1104	Control	0	3
1105	Control	0	3
1106	Control	0	3
1107	Control	0	45
1108	Control	0	45
1109	Control	0	45
1110	Control	0	45
1111	Control	0	45
1112	Control	0	45
1113	Control	0	94
1114	Control	0	94
1115	Control	0	94
1116	Control	0	94
1117	Control	0	94
1118	Control	0	94
2101	NM-103	3	3				1
2102	NM-103	3	3				1
2103	NM-103	3	3				1												1
2104	NM-103	3	3				1												1
2105	NM-103	3	3				1												1
2106	NM-103	3	3				1												1
2107	NM-103	3	45				1	1											1
2108	NM-103	3	45				1												1	1
2109	NM-103	3	45				1	1	1										1
2110	NM-103	3	45				1												1
2111	NM-103	3	45				1	1	1										1
2112	NM-103	3	45				1												1
2113	NM-103	3	94				1	1	1										1	1
2114	NM-103	3	94				1	1	1			1							1	1
2115	NM-103	3	94				1	1											1
2116	NM-103	3	94				1												1
2117	NM-103	3	94				1	1	1			1							1
2118	NM-103	3	94				1	1	1			1							1
3101	NM-103	12	3	1	1	1	2					1							1
3102	NM-103	12	3		1	1	2					1							1
3103	NM-103	12	3	1	1	1	2					1							1
3104	NM-103	12	3		1	1	2												2
3105	NM-103	12	3	1	1	2	2					1							1
3106	NM-103	12	3		1	1	2					1							1
3107	NM-103	12	45			1	1	2	2			1			1				2
3108	NM-103	12	45	1	1	1	2	2	1			1							2	1
3109	NM-103	12	45			1	2	2	1			1	1						1	2
3110	NM-103	12	45	1	1		2	2	1			1			1				2
3111	NM-103	12	45				2	2	1			1			1				1
3112	NM-103	12	45	1	1	1	2	2	2			1			1				1	1
3113	NM-103	12	94	1	1	1	1	2	3			1	1		1					3
3114	NM-103	12	94			1	1	3	2			1	1		1				1	2
3115	NM-103	12	94				1	2	3			2	2		1				1	2
3116	NM-103	12	94	1	1	1	2	2	2			2	1		1				1	1
3117	NM-103	12	94	1	1	1	1	2	3			1			2				1	2
3118	NM-103	12	94		1	1	1	2	2			2	1		1				1	2
4101	NM-103	48	3	2	3	2	3					1	1		1				2	1
4102	NM-103	48	3	2	2	2	3					1	1		1				2
4103	NM-103	48	3	2	2	2	3					1	1		1				2
4104	NM-103	48	3	2	3	2	3					1	1		1				2
4105	NM-103	48	3	2	2	2	3					1	1		1				2
4106	NM-103	48	3	2	3	3	3					1	1		1
4107	NM-103	48	45	2	2	2	3	2				1	1		1				2	1
4108	NM-103	48	45	2	2	2	3					1	1		1				2	1
4109	NM-103	48	45	2	2	2	3	1				2	1		1				1	3
4110	NM-103	48	45	1	2	1	2	2	1			2	1		2				2	2
4111	NM-103	48	45	2	2	2	3	2	1			2	1		1				1	3
4112	NM-103	48	45	1	2	2	3	1				2	2		1				2	3
4113	NM-103	48	94	1	2	2	2	3	1			2	1		2				1	2
4114	NM-103	48	94	1	2	2	3	2	1			2	2		2				1	3
4115	NM-103	48	94	2	2	2	3	2	1			2	1		2				2	2
4116	NM-103	48	94	2	2	2	3	1				2	2		1				1	2
4117	NM-103	48	94	2	2	2	3	1	1			2	1		1				2	2
4118	NM-103	48	94	2	3	2	3	2				1	1		1				1	3
5101	NM-104	3	3				1												1
5102	NM-104	3	3				1												1
5103	NM-104	3	3				1
5104	NM-104	3	3				1												1
5105	NM-104	3	3				1
5106	NM-104	3	3				1												1
5107	NM-104	3	45				1	1	1
5108	NM-104	3	45				1	1	1
5109	NM-104	3	45				1						1						1
5110	NM-104	3	45				1	1	1										1
5111	NM-104	3	45				1	1	1										1
5112	NM-104	3	45				1	1	1				1						1
5113	NM-104	3	94				1	1	1										1
5114	NM-104	3	94				1	1	1										1
5115	NM-104	3	94				1	1	1				1						1	1
5116	NM-104	3	94				1	1	1				1						1
5117	NM-104	3	94				1	1	1										1
5118	NM-104	3	94				1	1	1				1						1	1
6101	NM-104	12	3	1	1	1	2					1							1
6102	NM-104	12	3		1	1	2					1							1
6103	NM-104	12	3	1	1	1	2								1				1
6104	NM-104	12	3	1		1	2					1							1
6105	NM-104	12	3	1	1	1	2					1							1
6106	NM-104	12	3		1	1	2					1							1
6107	NM-104	12	45		1	1	2	1	1			1			1				2	1
6108	NM-104	12	45		1	1	2	2	2			1			1				1	1
6109	NM-104	12	45	1	1	1	2	2	2			1	1		1				1	2
6110	NM-104	12	45	1	1	1	2	1	1			1							1	2
6111	NM-104	12	45	1	1	2	2	2	2			1			1				1
6112	NM-104	12	45		1	1	2	1	2			1			1				1
6113	NM-104	12	94	1	1	1	2	2	3			2	2						1
6114	NM-104	12	94	1	1	1	1	2	2			1			1				1	1
6115	NM-104	12	94		1	1	1	1	3			2	3		1				1	3		1
6116	NM-104	12	94	1	1	1	2	2	1			1	1						1	2
6117	NM-104	12	94	1	1	1	1	2	3			1	1		1				2	2
6118	NM-104	12	94			1	1	2	2			2	2		1				1
7101	NM-104	48	3	3	3	2	2					1			1				2
7102	NM-104	48	3	2	3	2	2					1	1		1				2
7103	NM-104	48	3	2	2	2	3					1	1		1				2	1
7104	NM-104	48	3	2	2	2	3					1	1		1				2	1
7105	NM-104	48	3	2	2	2	3					1	1		1				2	2
7106	NM-104	48	3	2	2	2	3					1	1		1				1
7107	NM-104	48	45	1	2	2	3	1				1	1		1				2	2
7108	NM-104	48	45	2	2	2	3	1				2	2		1				1	3
7109	NM-104	48	45	1	1	1	4					1	1		1				1	3
7110	NM-104	48	45	1	1	1	3	1	1			2	2		1				2	2
7111	NM-104	48	45	2	2	2	3	1	1			1	1		1				1
7112	NM-104	48	45	1	2	2	3	1				1	1		1				1	2
7113	NM-104	48	94	1	1	1	3	2	1			3	3		1				2	3
7114	NM-104	48	94	2	2	2	3	1				2	2		2				1
7115	NM-104	48	94	1	2	2	3	2	1			1	1		1				1	3
7116	NM-104	48	94	2	2	2	2	3	1			1	1		2				2	3
7117	NM-104	48	94	2	2	2	2	2	2			2	2		1				2	2
7118	NM-104	48	94	2	2	3	2	2	2			2	2		1				2	3		1
8101	NM-105	3	3				1
8102	NM-105	3	3				1												1
8103	NM-105	3	3				1												1
8104	NM-105	3	3				1												1
8105	NM-105	3	3				1
8106	NM-105	3	3				1												1
8107	NM-105	3	45				1												1
8108	NM-105	3	45				1												1
8109	NM-105	3	45				1	1	1										1
8110	NM-105	3	45				1												1
8111	NM-105	3	45				1												1
8112	NM-105	3	45				1	1	1										1
8113	NM-105	3	94				1
8114	NM-105	3	94				1	1	1										1
8115	NM-105	3	94				1												1
8116	NM-105	3	94				1												1
8117	NM-105	3	94				1												1	1
8118	NM-105	3	94				1	1	1
9101	NM-105	12	3	1	1	1	2	1				1	1		1				1
9102	NM-105	12	3	1	1	1	2	1				1	1		1				1
9103	NM-105	12	3	1	1	1	2					1			1				1
9104	NM-105	12	3		1	1	2					1	1		1				1
9105	NM-105	12	3				2					1							1
9106	NM-105	12	3	1	1	1	2	1				1			1
9107	NM-105	12	45			1	1	2	2			1	1		1				2
9108	NM-105	12	45	1	1	1	2	2	1			1	1		2				1
9109	NM-105	12	45				1	1	2			1	1		1				2	2
9110	NM-105	12	45			1	2	2	2			1	1		1				1	1
9111	NM-105	12	45			1	1	2	3			1	1		1				1
9112	NM-105	12	45	1	1	1	1	2	2			1			1				1
9113	NM-105	12	94	1	1	1	1	1	1			1	1		1				2	2
9114	NM-105	12	94		1	1	1	2	2			2	1		2				1
9115	NM-105	12	94			1	1	2	2			2	1		1				1	2
9116	NM-105	12	94	1	2	2	1	1	3			2	1		2				1
9117	NM-105	12	94			1	1	2	3			2	1		1				2
9118	NM-105	12	94	1	1	1	1	3	2			2	1		2				1	1
10101	NM-105	48	3	2	2	3	3					1	1		1				2	2
10102	NM-105	48	3	2	2	2	3					1	1		1				2
10103	NM-105	48	3	2	2	2	3					1	1		1				1
10104	NM-105	48	3	2	2	2	3					1	1		1				2
10105	NM-105	48	3	2	3	3	3					1	1		1				2
10106	NM-105	48	3	2	2	3	3					1	1		1				2
10107	NM-105	48	45	1	2	2	3	2	2			2	2		2				2	1
10108	NM-105	48	45	1	2	2	3	1	2			1	1		1				2	2
10109	NM-105	48	45	2	1	2	3	1	1			2	1		2				2	2
10110	NM-105	48	45	2	2	2	3	1	1			2	1		1				1
10111	NM-105	48	45	2	2	2	3	1				2	1		1				2	2		1
10112	NM-105	48	45	2	2	2	3	2	1			2	1		1				1	3
10113	NM-105	48	94	1	2	2	3	2	1			2	1		2				1	3
10114	NM-105	48	94	2	2	2	3	2	1			2	2		2				1	1
10115	NM-105	48	94	2	2	2	3	1				1	1		1				1	2
10116	NM-105	48	94	1	2	2	3	2	1			2	1		2				1	1
10117	NM-105	48	94	1	2	2	3	1	1			2	1		1				2	3
10118	NM-105	48	94	2	2	2	3	2	2			2	2		1				2	2

## Sheet: LALN
Animal	Treatment	Exposure concentration	day	Alv.extrac.mat.	Alv. particles free	Alv.granul.	Alv.macro.	Macro.accum.	Macro.aggr.	Granuloma	Multinucl. Giant cells	Interst. macro.	Interst.mono.	Infl. Interst.	AEC2.hyperpl.	Bronch.hyperpl.	Fibrogenesis	Fibrosis	BALT, single macro.	BALT Macroaggr.	BALT Infl.granul.	Multinucleated g.
1101	Control	0	3
1102	Control	0	3
1103	Control	0	3
1104	Control	0	3
1105	Control	0	3
1106	Control	0	3
1107	Control	0	45
1108	Control	0	45
1109	Control	0	45
1110	Control	0	45
1111	Control	0	45
1112	Control	0	45
1113	Control	0	94
1114	Control	0	94
1115	Control	0	94
1116	Control	0	94
1117	Control	0	94
1118	Control	0	94
2101	NM-103	3	3				1
2102	NM-103	3	3				1
2103	NM-103	3	3				1												1
2104	NM-103	3	3				1												1
2105	NM-103	3	3				1												1
2106	NM-103	3	3				1												1
2107	NM-103	3	45				1	1											1
2108	NM-103	3	45				1												1	1
2109	NM-103	3	45				1	1	1										1
2110	NM-103	3	45				1												1
2111	NM-103	3	45				1	1	1										1
2112	NM-103	3	45				1												1
2113	NM-103	3	94				1	1	1										1	1
2114	NM-103	3	94				1	1	1			1							1	1
2115	NM-103	3	94				1	1											1
2116	NM-103	3	94				1												1
2117	NM-103	3	94				1	1	1			1							1
2118	NM-103	3	94				1	1	1			1							1
3101	NM-103	12	3	1	1	1	2					1							1
3102	NM-103	12	3		1	1	2					1							1
3103	NM-103	12	3	1	1	1	2					1							1
3104	NM-103	12	3		1	1	2												2
3105	NM-103	12	3	1	1	2	2					1							1
3106	NM-103	12	3		1	1	2					1							1
3107	NM-103	12	45			1	1	2	2			1			1				2
3108	NM-103	12	45	1	1	1	2	2	1			1							2	1
3109	NM-103	12	45			1	2	2	1			1	1						1	2
3110	NM-103	12	45	1	1		2	2	1			1			1				2
3111	NM-103	12	45				2	2	1			1			1				1
3112	NM-103	12	45	1	1	1	2	2	2			1			1				1	1
3113	NM-103	12	94	1	1	1	1	2	3			1	1		1					3
3114	NM-103	12	94			1	1	3	2			1	1		1				1	2
3115	NM-103	12	94				1	2	3			2	2		1				1	2
3116	NM-103	12	94	1	1	1	2	2	2			2	1		1				1	1
3117	NM-103	12	94	1	1	1	1	2	3			1			2				1	2
3118	NM-103	12	94		1	1	1	2	2			2	1		1				1	2
4101	NM-103	48	3	2	3	2	3					1	1		1				2	1
4102	NM-103	48	3	2	2	2	3					1	1		1				2
4103	NM-103	48	3	2	2	2	3					1	1		1				2
4104	NM-103	48	3	2	3	2	3					1	1		1				2
4105	NM-103	48	3	2	2	2	3					1	1		1				2
4106	NM-103	48	3	2	3	3	3					1	1		1
4107	NM-103	48	45	2	2	2	3	2				1	1		1				2	1
4108	NM-103	48	45	2	2	2	3					1	1		1				2	1
4109	NM-103	48	45	2	2	2	3	1				2	1		1				1	3
4110	NM-103	48	45	1	2	1	2	2	1			2	1		2				2	2
4111	NM-103	48	45	2	2	2	3	2	1			2	1		1				1	3
4112	NM-103	48	45	1	2	2	3	1				2	2		1				2	3
4113	NM-103	48	94	1	2	2	2	3	1			2	1		2				1	2
4114	NM-103	48	94	1	2	2	3	2	1			2	2		2				1	3
4115	NM-103	48	94	2	2	2	3	2	1			2	1		2				2	2
4116	NM-103	48	94	2	2	2	3	1				2	2		1				1	2
4117	NM-103	48	94	2	2	2	3	1	1			2	1		1				2	2
4118	NM-103	48	94	2	3	2	3	2				1	1		1				1	3
5101	NM-104	3	3				1												1
5102	NM-104	3	3				1												1
5103	NM-104	3	3				1
5104	NM-104	3	3				1												1
5105	NM-104	3	3				1
5106	NM-104	3	3				1												1
5107	NM-104	3	45				1	1	1
5108	NM-104	3	45				1	1	1
5109	NM-104	3	45				1						1						1
5110	NM-104	3	45				1	1	1										1
5111	NM-104	3	45				1	1	1										1
5112	NM-104	3	45				1	1	1				1						1
5113	NM-104	3	94				1	1	1										1
5114	NM-104	3	94				1	1	1										1
5115	NM-104	3	94				1	1	1				1						1	1
5116	NM-104	3	94				1	1	1				1						1
5117	NM-104	3	94				1	1	1										1
5118	NM-104	3	94				1	1	1				1						1	1
6101	NM-104	12	3	1	1	1	2					1							1
6102	NM-104	12	3		1	1	2					1							1
6103	NM-104	12	3	1	1	1	2								1				1
6104	NM-104	12	3	1		1	2					1							1
6105	NM-104	12	3	1	1	1	2					1							1
6106	NM-104	12	3		1	1	2					1							1
6107	NM-104	12	45		1	1	2	1	1			1			1				2	1
6108	NM-104	12	45		1	1	2	2	2			1			1				1	1
6109	NM-104	12	45	1	1	1	2	2	2			1	1		1				1	2
6110	NM-104	12	45	1	1	1	2	1	1			1							1	2
6111	NM-104	12	45	1	1	2	2	2	2			1			1				1
6112	NM-104	12	45		1	1	2	1	2			1			1				1
6113	NM-104	12	94	1	1	1	2	2	3			2	2						1
6114	NM-104	12	94	1	1	1	1	2	2			1			1				1	1
6115	NM-104	12	94		1	1	1	1	3			2	3		1				1	3		1
6116	NM-104	12	94	1	1	1	2	2	1			1	1						1	2
6117	NM-104	12	94	1	1	1	1	2	3			1	1		1				2	2
6118	NM-104	12	94			1	1	2	2			2	2		1				1
7101	NM-104	48	3	3	3	2	2					1			1				2
7102	NM-104	48	3	2	3	2	2					1	1		1				2
7103	NM-104	48	3	2	2	2	3					1	1		1				2	1
7104	NM-104	48	3	2	2	2	3					1	1		1				2	1
7105	NM-104	48	3	2	2	2	3					1	1		1				2	2
7106	NM-104	48	3	2	2	2	3					1	1		1				1
7107	NM-104	48	45	1	2	2	3	1				1	1		1				2	2
7108	NM-104	48	45	2	2	2	3	1				2	2		1				1	3
7109	NM-104	48	45	1	1	1	4					1	1		1				1	3
7110	NM-104	48	45	1	1	1	3	1	1			2	2		1				2	2
7111	NM-104	48	45	2	2	2	3	1	1			1	1		1				1
7112	NM-104	48	45	1	2	2	3	1				1	1		1				1	2
7113	NM-104	48	94	1	1	1	3	2	1			3	3		1				2	3
7114	NM-104	48	94	2	2	2	3	1				2	2		2				1
7115	NM-104	48	94	1	2	2	3	2	1			1	1		1				1	3
7116	NM-104	48	94	2	2	2	2	3	1			1	1		2				2	3
7117	NM-104	48	94	2	2	2	2	2	2			2	2		1				2	2
7118	NM-104	48	94	2	2	3	2	2	2			2	2		1				2	3		1
8101	NM-105	3	3				1
8102	NM-105	3	3				1												1
8103	NM-105	3	3				1												1
8104	NM-105	3	3				1												1
8105	NM-105	3	3				1
8106	NM-105	3	3				1												1
8107	NM-105	3	45				1												1
8108	NM-105	3	45				1												1
8109	NM-105	3	45				1	1	1										1
8110	NM-105	3	45				1												1
8111	NM-105	3	45				1												1
8112	NM-105	3	45				1	1	1										1
8113	NM-105	3	94				1
8114	NM-105	3	94				1	1	1										1
8115	NM-105	3	94				1												1
8116	NM-105	3	94				1												1
8117	NM-105	3	94				1												1	1
8118	NM-105	3	94				1	1	1
9101	NM-105	12	3	1	1	1	2	1				1	1		1				1
9102	NM-105	12	3	1	1	1	2	1				1	1		1				1
9103	NM-105	12	3	1	1	1	2					1			1				1
9104	NM-105	12	3		1	1	2					1	1		1				1
9105	NM-105	12	3				2					1							1
9106	NM-105	12	3	1	1	1	2	1				1			1
9107	NM-105	12	45			1	1	2	2			1	1		1				2
9108	NM-105	12	45	1	1	1	2	2	1			1	1		2				1
9109	NM-105	12	45				1	1	2			1	1		1				2	2
9110	NM-105	12	45			1	2	2	2			1	1		1				1	1
9111	NM-105	12	45			1	1	2	3			1	1		1				1
9112	NM-105	12	45	1	1	1	1	2	2			1			1				1
9113	NM-105	12	94	1	1	1	1	1	1			1	1		1				2	2
9114	NM-105	12	94		1	1	1	2	2			2	1		2				1
9115	NM-105	12	94			1	1	2	2			2	1		1				1	2
9116	NM-105	12	94	1	2	2	1	1	3			2	1		2				1
9117	NM-105	12	94			1	1	2	3			2	1		1				2
9118	NM-105	12	94	1	1	1	1	3	2			2	1		2				1	1
10101	NM-105	48	3	2	2	3	3					1	1		1				2	2
10102	NM-105	48	3	2	2	2	3					1	1		1				2
10103	NM-105	48	3	2	2	2	3					1	1		1				1
10104	NM-105	48	3	2	2	2	3					1	1		1				2
10105	NM-105	48	3	2	3	3	3					1	1		1				2
10106	NM-105	48	3	2	2	3	3					1	1		1				2
10107	NM-105	48	45	1	2	2	3	2	2			2	2		2				2	1
10108	NM-105	48	45	1	2	2	3	1	2			1	1		1				2	2
10109	NM-105	48	45	2	1	2	3	1	1			2	1		2				2	2
10110	NM-105	48	45	2	2	2	3	1	1			2	1		1				1
10111	NM-105	48	45	2	2	2	3	1				2	1		1				2	2		1
10112	NM-105	48	45	2	2	2	3	2	1			2	1		1				1	3
10113	NM-105	48	94	1	2	2	3	2	1			2	1		2				1	3
10114	NM-105	48	94	2	2	2	3	2	1			2	2		2				1	1
10115	NM-105	48	94	2	2	2	3	1				1	1		1				1	2
10116	NM-105	48	94	1	2	2	3	2	1			2	1		2				1	1
10117	NM-105	48	94	1	2	2	3	1	1			2	1		1				2	3
10118	NM-105	48	94	2	2	2	3	2	2			2	2		1				2	2
