# Supplementary material for: Comparative toxicity study of three surface-modified titanium dioxide nanoparticles following subacute inhalation
Source: Part Fibre Toxicol. 2025 Feb 24;22:5. doi: 10.1186/s12989-025-00620-1 (PMC11849269; doi:10.1186/s12989-025-00620-1)
Supplement: Supplementary file 8 — Additional file 8. [file 12989_2025_620_MOESM8_ESM.xlsx]

## Sheet: Tabelle1
Results of the image analysis measuring TiO2 area in the HE stained slide
TiO2	exposure concentration	day	TiO2 in Lung	TiO2 in BALT	TiO2 in LALN
NM-103	3	3	267840	528.886	20
NM-103	3	3	330343	446.504	28
NM-103	3	3	270467	1130.86	.
NM-103	3	3	322436	.	27
NM-103	3	3	326631	612.566	11
NM-103	3	3	393484	182.061	881
NM-103	3	45	255178	691.92	90
NM-103	3	45	269522	3903.73	591
NM-103	3	45	206283	1685.26	124
NM-103	3	45	292852	716.353	352
NM-103	3	45	597540	3139.16	732
NM-103	3	45	194226	47.1371	14
NM-103	3	94	310363	862.954	154
NM-103	3	94	337752	9258.32	71
NM-103	3	94	366522	856.899	29
NM-103	3	94	204450	.	258
NM-103	3	94	449219	642.404	34
NM-103	3	94	331886	1702.13	30
NM-103	12	3	691895	2149.92	16
NM-103	12	3	584482	1158.53	730
NM-103	12	3	634927	284.552	863
NM-103	12	3	714616	4511.97	175
NM-103	12	3	691158	4918.47	1614
NM-103	12	3	737988	1432.71	3
NM-103	12	45	468767	6943.42	3380
NM-103	12	45	494499	.	480
NM-103	12	45	537657	27833.8	7084
NM-103	12	45	501022	.	481
NM-103	12	45	670684	.	1718
NM-103	12	45	608853	10390	4861
NM-103	12	94	343984	37969.1	2676
NM-103	12	94	447856	5475.9	5769
NM-103	12	94	512950	10227.9	5455
NM-103	12	94	558426	1321.14	9637
NM-103	12	94	367592	14236.5	5517
NM-103	12	94	391904	9653.58	2510
NM-103	48	3	2236090	50753.1	4378
NM-103	48	3	2622780	41297.7	7348
NM-103	48	3	2360040	20975.3	13236
NM-103	48	3	2697160	15789.4	4021
NM-103	48	3	2555060	15544.6	2819
NM-103	48	3	1847760	.	5
NM-103	48	45	2564440	6384.9	7528
NM-103	48	45	1700510	14189.5	4356
NM-103	48	45	2094770	141390	593
NM-103	48	45	1405790	14704.2	3855
NM-103	48	45	1636180	.	9095
NM-103	48	45	2033200	58747.9	3552
NM-103	48	94	1781190	4941.17	7916
NM-103	48	94	1224530	23337	14687
NM-103	48	94	1354250	11002.6	95
NM-103	48	94	1421150	5744.02	16305
NM-103	48	94	1314200	33868.9	15157
NM-103	48	94	2079710	47616.9	14249
NM-104	3	3	377471	1055.18	32
NM-104	3	3	325471	96.6526	101
NM-104	3	3	363479	448.018	4
NM-104	3	3	319151	1473.14	3
NM-104	3	3	250549	265.308	14
NM-104	3	3	249891	912.902	8
NM-104	3	45	350253	.	1
NM-104	3	45	362170	61.8404	166
NM-104	3	45	224264	.	236
NM-104	3	45	230508	104.437	524
NM-104	3	45	302705	6965.04	514
NM-104	3	45	340905	248.227	101
NM-104	3	94	186353	7821.94	609
NM-104	3	94	158894	393.962	391
NM-104	3	94	199780	2511.23	1851
NM-104	3	94	159872	251.902	989
NM-104	3	94	200943	158.06	701
NM-104	3	94	195020	6315.5	1187
NM-104	12	3	600948	3618.31	140
NM-104	12	3	569506	968.904	1270
NM-104	12	3	886161	15603	142
NM-104	12	3	640676	626.187	.
NM-104	12	3	711648	4112.6	.
NM-104	12	3	963629	1189.24	1417
NM-104	12	45	541683	18734.6	3590
NM-104	12	45	623606	2977.42	5
NM-104	12	45	665836	29566.6	8233
NM-104	12	45	741786	13660	749
NM-104	12	45	684030	4649.05	536
NM-104	12	45	540199	.	5976
NM-104	12	94	391454	.	4625
NM-104	12	94	513733	2989.96	8400
NM-104	12	94	573847	16771.9	11435
NM-104	12	94	523963	7150.56	1276
NM-104	12	94	448943	62510.7	3156
NM-104	12	94	286186	594.402	6047
NM-104	48	3	1187920	24777.4	2934
NM-104	48	3	1563130	.	317
NM-104	48	3	2099590	19941.8	5409
NM-104	48	3	1187570	6035.92	9938
NM-104	48	3	1369700	15459.2	255
NM-104	48	3	1088890	4204.92	3948
NM-104	48	45	1260600	77514.1	6335
NM-104	48	45	1275950	42035.7	6589
NM-104	48	45	1189620	68918.3	12918
NM-104	48	45	1021400	61072.6	3462
NM-104	48	45	935623	.	9198
NM-104	48	45	790030	16322.4	10668
NM-104	48	94	1074250	67255.5	3141
NM-104	48	94	743352	1992.73	4360
NM-104	48	94	868945	44858	2971
NM-104	48	94	860767	34337.2	11618
NM-104	48	94	731637	59507.7	3670
NM-104	48	94	909444	131853	5422
NM-105	3	3	360127	952.255	4
NM-105	3	3	371345	2197.06	.
NM-105	3	3	359243	1099.07	6
NM-105	3	3	336217	190.062	4
NM-105	3	3	407431	2379.77	14
NM-105	3	3	379474	837.223	3
NM-105	3	45	352599	3847.51	10
NM-105	3	45	297669	2700.65	42
NM-105	3	45	329221	425.098	63
NM-105	3	45	160241	241.74	31
NM-105	3	45	223392	169.953	0
NM-105	3	45	295268	507.48	7
NM-105	3	94	135913	.	383
NM-105	3	94	152370	124.329	53
NM-105	3	94	189676	191.359	58
NM-105	3	94	148626	424.017	271
NM-105	3	94	105168	999.175	398
NM-105	3	94	189464	.	73
NM-105	12	3	751792	8494.19	458
NM-105	12	3	652822	1226.64	999
NM-105	12	3	847705	893.441	166
NM-105	12	3	866789	12202.9	240
NM-105	12	3	939687	5358.92	1182
NM-105	12	3	783046	363.258	292
NM-105	12	45	613575	2479.88	72
NM-105	12	45	545178	2023.86	4032
NM-105	12	45	514283	17783.6	123
NM-105	12	45	628500	1709.47	1012
NM-105	12	45	660722	384.448	1267
NM-105	12	45	405565	3020.02	725
NM-105	12	94	197000	13928.8	1002
NM-105	12	94	369497	.	560
NM-105	12	94	738035	12114	3495
NM-105	12	94	511978	40.8665	4
NM-105	12	94	526804	844.791	2431
NM-105	12	94	406259	2359.02	1357
NM-105	48	3	2109430	10628.8	1286
NM-105	48	3	2739100	12357	2153
NM-105	48	3	2123940	3611.82	4062
NM-105	48	3	2311370	3896.37	2652
NM-105	48	3	2499210	6857.8	2415
NM-105	48	3	3010890	6872.71	4032
NM-105	48	45	2586580	35804.7	3200
NM-105	48	45	1733810	12473.1	19339
NM-105	48	45	1303410	30407.7	4974
NM-105	48	45	1502210	1920.29	9696
NM-105	48	45	1643740	43640.5	3182
NM-105	48	45	1755850	111150	5356
NM-105	48	94	1462970	136658	16819
NM-105	48	94	1360380	.	7891
NM-105	48	94	1709090	7165.91	18480
NM-105	48	94	1680260	11921.4	10369
NM-105	48	94	1712840	353756	21546
NM-105	48	94	1747720	23036.2	2236
		. = no tissue on that slide
